# Supplementary material for: Exploitation of Olive (Olea europaea L.) Seed Proteins as Upgraded Source of Bioactive Peptides with Multifunctional Properties: Focus on Antioxidant and Dipeptidyl-Dipeptidase—IV Inhibitory Activities, and Glucagon-like Peptide 1 Improved Modulation
Source: Antioxidants (Basel). 2022 Aug 31;11(9):1730. doi: 10.3390/antiox11091730 (PMC9495363; doi:10.3390/antiox11091730)
Supplement: Supplementary file 1 [file antioxidants-11-01730-s001.zip]

Archive with 2 entries (2 files):
- antioxidants-1879050-supplementary.pdf
- Table S1_Table olive seed peptides SX-SY.xlsx
